# Supplementary material for: ﻿Cladosporium spp. (Cladosporiaceae) isolated from Eucommiaulmoides in China
Source: MycoKeys. 2022 Jul 26;91:151–68. doi: 10.3897/mycokeys.91.87841 (PMC9849062; doi:10.3897/mycokeys.91.87841)
Supplement: XML Treatment for Cladosporium eucommiae [file mycokeys.91.87841-treatment1.xml]

<!DOCTYPE tp:taxon-treatment
  PUBLIC "-//TaxonX//DTD Taxonomic Treatment Publishing DTD v0 20100105//EN" "tax-treatment-NSO.dtd">
<tp:taxon-treatment xmlns:tp="http://www.plazi.org/taxpub"><tp:treatment-meta><kwd-group><label>Taxon classification</label><kwd>
                <named-content content-type="kingdom">Fungi</named-content>
              </kwd><kwd>
                <named-content content-type="order">Cladosporiales</named-content>
              </kwd><kwd>
                <named-content content-type="family">Cladosporiaceae</named-content>
              </kwd></kwd-group><mixed-citation publication-type="journal"><person-group><name><surname>Wang</surname><given-names>Si-Yao</given-names></name><name><surname>Wang</surname><given-names>Yong</given-names></name><name><surname>Li</surname><given-names>Yan</given-names></name></person-group><article-title>﻿<italic><tp:taxon-name><tp:taxon-name-part taxon-name-part-type="genus" reg="Cladosporium">Cladosporium</tp:taxon-name-part></tp:taxon-name></italic> spp. (<tp:taxon-name><tp:taxon-name-part taxon-name-part-type="family" reg="Cladosporiaceae">Cladosporiaceae</tp:taxon-name-part></tp:taxon-name>) isolated from <italic><tp:taxon-name><tp:taxon-name-part taxon-name-part-type="genus" reg="Eucommia">Eucommia</tp:taxon-name-part><tp:taxon-name-part taxon-name-part-type="species" reg="ulmoides">ulmoides</tp:taxon-name-part></tp:taxon-name></italic> in China</article-title><source>MycoKeys</source><day>26</day><month>07</month><year>2022</year><volume>91</volume><fpage>151</fpage><lpage>168</lpage><pub-id pub-id-type="doi">10.3897/mycokeys.91.87841</pub-id></mixed-citation></tp:treatment-meta><tp:nomenclature><label>﻿</label><tp:taxon-name>
              <object-id xmlns:xlink="http://www.w3.org/1999/xlink" content-type="arpha" xlink:type="simple">0FD1C97D-4727-5963-8B7F-95861C669119</object-id>
              <tp:taxon-name-part taxon-name-part-type="genus" reg="Cladosporium">Cladosporium</tp:taxon-name-part>
              <tp:taxon-name-part taxon-name-part-type="species" reg="eucommiae">eucommiae</tp:taxon-name-part>
              <object-id xmlns:xlink="http://www.w3.org/1999/xlink" content-type="mycobank" xlink:type="simple"> 842406</object-id>
            </tp:taxon-name><tp:taxon-authority>S.Y. Wang, Yong Wang bis &amp; Y. Li</tp:taxon-authority><tp:taxon-status xmlns:xlink="http://www.w3.org/1999/xlink" xlink:type="simple">sp. nov.</tp:taxon-status><xref ref-type="fig" rid="F3">Fig. 3a–h</xref></tp:nomenclature><tp:treatment-sec sec-type="etymology" id="SECID0EQABI"><title>Etymology.</title><p><italic>eucommiae</italic>, in reference to the genus name of the host plant (<italic><tp:taxon-name><tp:taxon-name-part taxon-name-part-type="genus" reg="Eucommia">Eucommia</tp:taxon-name-part><tp:taxon-name-part taxon-name-part-type="species" reg="ulmoides">ulmoides</tp:taxon-name-part></tp:taxon-name></italic>), from which the fungus was isolated.</p><fig id="F3" position="float" orientation="portrait"><object-id xmlns:xlink="http://www.w3.org/1999/xlink" content-type="doi" xlink:type="simple">10.3897/mycokeys.91.87841.figure3</object-id><object-id xmlns:xlink="http://www.w3.org/1999/xlink" content-type="arpha" xlink:type="simple">DAF312B4-F91A-56A2-8F91-84FF4AAC2523</object-id><label>Figure 3.</label><caption><p><italic><tp:taxon-name><tp:taxon-name-part taxon-name-part-type="genus" reg="Cladosporium">Cladosporium</tp:taxon-name-part><tp:taxon-name-part taxon-name-part-type="species" reg="eucommiae">eucommiae</tp:taxon-name-part></tp:taxon-name></italic> (<abbrev xmlns:xlink="http://www.w3.org/1999/xlink" xlink:title="Culture Collection at the Department of Plant Pathology, Agriculture College, Guizhou University" id="ABBRID0EWBBI" xlink:type="simple">GUCC</abbrev> 401.1, ex holotype strain). <bold>a–d</bold> colonies on <abbrev xmlns:xlink="http://www.w3.org/1999/xlink" xlink:title="Synthesis of low nutrient Agar" id="ABBRID0E3BBI" xlink:type="simple">SNA</abbrev>, <abbrev xmlns:xlink="http://www.w3.org/1999/xlink" xlink:title="Potato Dextrose Agar" id="ABBRID0EACBI" xlink:type="simple">PDA</abbrev>, <abbrev xmlns:xlink="http://www.w3.org/1999/xlink" xlink:title="Malt Extract Agar" id="ABBRID0EECBI" xlink:type="simple">MEA</abbrev> and <abbrev xmlns:xlink="http://www.w3.org/1999/xlink" xlink:title="Oatmeal Agar" id="ABBRID0EICBI" xlink:type="simple">OA</abbrev> (left: above, right: reverse) <bold>e</bold> branching conidiophore, secondary ramoconidia and conidia on <abbrev xmlns:xlink="http://www.w3.org/1999/xlink" xlink:title="Synthesis of low nutrient Agar" id="ABBRID0EOCBI" xlink:type="simple">SNA</abbrev><bold>f–h</bold> conidiogenous cells, secondary ramoconidia and conidia on <abbrev xmlns:xlink="http://www.w3.org/1999/xlink" xlink:title="Synthesis of low nutrient Agar" id="ABBRID0EUCBI" xlink:type="simple">SNA</abbrev>. Scale bars: 10 µm (<bold>e–h</bold>).</p></caption><graphic xmlns:xlink="http://www.w3.org/1999/xlink" xlink:href="mycokeys-91-151-g003.jpg" position="float" orientation="portrait" xlink:type="simple" id="oo_719498.jpg"><uri content-type="original_file" xlink:type="simple">https://binary.pensoft.net/fig/719498</uri></graphic></fig></tp:treatment-sec><tp:treatment-sec sec-type="material" id="SECID0E6CBI"><title>Type.</title><p>China, Guizhou Province, Guiyang, Huaxi district, plantation forest of <italic><tp:taxon-name><tp:taxon-name-part taxon-name-part-type="genus" reg="Eucommia">E.</tp:taxon-name-part><tp:taxon-name-part taxon-name-part-type="species" reg="ulmoides">ulmoides</tp:taxon-name-part></tp:taxon-name></italic>, Guizhou University (<named-content xmlns:xlink="http://www.w3.org/1999/xlink" content-type="dwc:verbatimCoordinates" xlink:type="simple"><named-content content-type="geo-json" specific-use="{&#34;type&#34;:&#34;Point&#34;,&#34;coordinates&#34;:[106.674722,26.404444]}" id="NCID0ETDBI" xlink:type="simple">26°24'16"N, 106°40'29"E</named-content></named-content>), on fallen leaves of <italic><tp:taxon-name><tp:taxon-name-part taxon-name-part-type="genus" reg="Eucommia">E.</tp:taxon-name-part><tp:taxon-name-part taxon-name-part-type="species" reg="ulmoides">ulmoides</tp:taxon-name-part></tp:taxon-name></italic>, S.Y. Wang, Y. Wang &amp; Y. Li, 13 January 2021 (<abbrev xmlns:xlink="http://www.w3.org/1999/xlink" xlink:title="Herbarium of the Department of Plant Pathology, Agricultural College, Guizhou University" id="ABBRID0EDEBI" xlink:type="simple">HGUP</abbrev> 401.1, <bold><italic>holotype</italic></bold>; ex-type living culture <abbrev xmlns:xlink="http://www.w3.org/1999/xlink" xlink:title="Culture Collection at the Department of Plant Pathology, Agriculture College, Guizhou University" id="ABBRID0EKEBI" xlink:type="simple">GUCC</abbrev> 401.1; additional living culture <abbrev xmlns:xlink="http://www.w3.org/1999/xlink" xlink:title="Culture Collection at the Department of Plant Pathology, Agriculture College, Guizhou University" id="ABBRID0EOEBI" xlink:type="simple">GUCC</abbrev> 401.9).</p></tp:treatment-sec><tp:treatment-sec sec-type="description" id="SECID0ESEBI"><title>Description.</title><p>Saprobic on fallen leaves of <italic><tp:taxon-name><tp:taxon-name-part taxon-name-part-type="genus" reg="Eucommia">Eucommia</tp:taxon-name-part><tp:taxon-name-part taxon-name-part-type="species" reg="ulmoides">ulmoides</tp:taxon-name-part></tp:taxon-name></italic>. <bold>Sexual morph</bold>: Not developed. <bold>Asexual morph</bold>: Hyphomycetous. <bold><italic>Mycelium</italic></bold> abundant, superficially and submerged, overgrowing whole culture dishes, thin to dense, hyphae straight to slightly sinuous, branched, light olive-green to olive-brown, 1.5–5 µm wide, thin-walled, smooth. <bold><italic>Conidiophores</italic></bold> (7–)22–198 × 2.5–4.5 µm (<italic>x̄</italic>= 77.2 × 3.3 µm; n = 20), erect, branching, slightly attenuated towards the apex, light olive-green, smooth and thick-walled. <bold><italic>Conidia</italic></bold> 3–9 × 2.5–4.5 µm (<italic>x̄</italic>= 5.6 × 3.3 µm; n = 30), in simple and branched acropetal chains, mostly light olive, aseptate, smooth-walled and thin-walled, variable in size and shape, subglobose, ellipsoid-ovoid, obovoid, fusiform, subcylindrical. <bold><italic>Secondary ramoconidia</italic></bold> 5–25 × 2.5–4.0 µm (<italic>x̄</italic>= 11.9 × 3.4 µm; n = 30), olive-green, ellipsoid-ovoid, obovoid, fusiform, subcylindrical, aseptate, smooth-walled and thin-walled, rarely thick-walled.</p></tp:treatment-sec><tp:treatment-sec sec-type="description" id="SECID0EZFBI"><title>Culture characteristics.</title><p><bold><italic>Colonies</italic></bold> on <abbrev xmlns:xlink="http://www.w3.org/1999/xlink" xlink:title="Synthesis of low nutrient Agar" id="ABBRID0EEGBI" xlink:type="simple">SNA</abbrev> 35–45 mm diam, after 2 weeks at 25 °C, pale olive, flat, velvety, with a regular edge, reverse light olive. <bold><italic>Colonies</italic></bold> on <abbrev xmlns:xlink="http://www.w3.org/1999/xlink" xlink:title="Potato Dextrose Agar" id="ABBRID0ELGBI" xlink:type="simple">PDA</abbrev> 30–45 mm diam, after 2 weeks at 25 °C, olive-brown to gray-olive to iron-gray, with a regular white edge, irregularly folded, slightly depressed at the center, thatched, and often forming a bulge in the colony kernel, reverse olive to dark olive, with a whitish final edge. <bold><italic>Colonies</italic></bold> on <abbrev xmlns:xlink="http://www.w3.org/1999/xlink" xlink:title="Malt Extract Agar" id="ABBRID0ESGBI" xlink:type="simple">MEA</abbrev> 35–45 mm diam, after 2 weeks at 25 °C, gray-green to olive, less radially furrowed, velvety, with an even gray white edge, reverse olive to dark olive, with an even gray-green final edge. <bold><italic>Colonies</italic></bold> on <abbrev xmlns:xlink="http://www.w3.org/1999/xlink" xlink:title="Oatmeal Agar" id="ABBRID0EZGBI" xlink:type="simple">OA</abbrev> 35–40 mm diam, after 2 weeks at 25 °C, olive to gray-green, white at the final edge, flat, velvety, margin regular; reverse dark green to black, with a whitish final edge.</p></tp:treatment-sec><tp:treatment-sec sec-type="GenBank numbers" id="SECID0E4GBI"><title>GenBank numbers.</title><p><abbrev xmlns:xlink="http://www.w3.org/1999/xlink" xlink:title="internal transcribed spacer" id="ABBRID0EDHBI" xlink:type="simple">ITS</abbrev>: <ext-link xmlns:xlink="http://www.w3.org/1999/xlink" ext-link-type="gen" xlink:href="OL587465" xlink:type="simple">OL587465</ext-link>, <italic>tef1</italic>: <ext-link xmlns:xlink="http://www.w3.org/1999/xlink" ext-link-type="gen" xlink:href="OL504966" xlink:type="simple">OL504966</ext-link>, <italic>act</italic>: <ext-link xmlns:xlink="http://www.w3.org/1999/xlink" ext-link-type="gen" xlink:href="OL519775" xlink:type="simple">OL519775</ext-link> (<abbrev xmlns:xlink="http://www.w3.org/1999/xlink" xlink:title="Culture Collection at the Department of Plant Pathology, Agriculture College, Guizhou University" id="ABBRID0ELHBI" xlink:type="simple">GUCC</abbrev> 401.1); <abbrev xmlns:xlink="http://www.w3.org/1999/xlink" xlink:title="internal transcribed spacer" id="ABBRID0EPHBI" xlink:type="simple">ITS</abbrev>: <ext-link xmlns:xlink="http://www.w3.org/1999/xlink" ext-link-type="gen" xlink:href="ON334729" xlink:type="simple">ON334729</ext-link>, <italic>act</italic>: <ext-link xmlns:xlink="http://www.w3.org/1999/xlink" ext-link-type="gen" xlink:href="ON383337" xlink:type="simple">ON383337</ext-link> (<abbrev xmlns:xlink="http://www.w3.org/1999/xlink" xlink:title="Culture Collection at the Department of Plant Pathology, Agriculture College, Guizhou University" id="ABBRID0EVHBI" xlink:type="simple">GUCC</abbrev> 401.9).</p></tp:treatment-sec></tp:taxon-treatment>
