# Supplementary material for: ﻿Cladosporium spp. (Cladosporiaceae) isolated from Eucommiaulmoides in China
Source: MycoKeys. 2022 Jul 26;91:151–68. doi: 10.3897/mycokeys.91.87841 (PMC9849062; doi:10.3897/mycokeys.91.87841)
Supplement: XML Treatment for Cladosporium guizhouense [file mycokeys.91.87841-treatment2.xml]

<!DOCTYPE tp:taxon-treatment
  PUBLIC "-//TaxonX//DTD Taxonomic Treatment Publishing DTD v0 20100105//EN" "tax-treatment-NSO.dtd">
<tp:taxon-treatment xmlns:tp="http://www.plazi.org/taxpub"><tp:treatment-meta><kwd-group><label>Taxon classification</label><kwd>
                <named-content content-type="kingdom">Fungi</named-content>
              </kwd><kwd>
                <named-content content-type="order">Cladosporiales</named-content>
              </kwd><kwd>
                <named-content content-type="family">Cladosporiaceae</named-content>
              </kwd></kwd-group><mixed-citation publication-type="journal"><person-group><name><surname>Wang</surname><given-names>Si-Yao</given-names></name><name><surname>Wang</surname><given-names>Yong</given-names></name><name><surname>Li</surname><given-names>Yan</given-names></name></person-group><article-title>﻿<italic><tp:taxon-name><tp:taxon-name-part taxon-name-part-type="genus" reg="Cladosporium">Cladosporium</tp:taxon-name-part></tp:taxon-name></italic> spp. (<tp:taxon-name><tp:taxon-name-part taxon-name-part-type="family" reg="Cladosporiaceae">Cladosporiaceae</tp:taxon-name-part></tp:taxon-name>) isolated from <italic><tp:taxon-name><tp:taxon-name-part taxon-name-part-type="genus" reg="Eucommia">Eucommia</tp:taxon-name-part><tp:taxon-name-part taxon-name-part-type="species" reg="ulmoides">ulmoides</tp:taxon-name-part></tp:taxon-name></italic> in China</article-title><source>MycoKeys</source><day>26</day><month>07</month><year>2022</year><volume>91</volume><fpage>151</fpage><lpage>168</lpage><pub-id pub-id-type="doi">10.3897/mycokeys.91.87841</pub-id></mixed-citation></tp:treatment-meta><tp:nomenclature><label>﻿</label><tp:taxon-name>
              <object-id xmlns:xlink="http://www.w3.org/1999/xlink" content-type="arpha" xlink:type="simple">8EBF93ED-34A6-56FE-9E6A-CC9FF9BC8BE3</object-id>
              <tp:taxon-name-part taxon-name-part-type="genus" reg="Cladosporium">Cladosporium</tp:taxon-name-part>
              <tp:taxon-name-part taxon-name-part-type="species" reg="guizhouense">guizhouense</tp:taxon-name-part>
              <object-id xmlns:xlink="http://www.w3.org/1999/xlink" content-type="mycobank" xlink:type="simple"> 842407</object-id>
            </tp:taxon-name><tp:taxon-authority>S.Y. Wang, Yong Wang bis &amp; Y. Li</tp:taxon-authority><tp:taxon-status xmlns:xlink="http://www.w3.org/1999/xlink" xlink:type="simple">sp. nov.</tp:taxon-status><xref ref-type="fig" rid="F4">Fig. 4a–h</xref></tp:nomenclature><tp:treatment-sec sec-type="etymology" id="SECID0EHJBI"><title>Etymology.</title><p>guizhouense , in reference to the type location (Guizhou Province), where the fungus was isolated.</p></tp:treatment-sec><tp:treatment-sec sec-type="material" id="SECID0EMJBI"><title>Type.</title><p>China, Guizhou Province, Guiyang, Huaxi district, plantation forest of <italic><tp:taxon-name><tp:taxon-name-part taxon-name-part-type="genus" reg="Eucommia">Eucommia</tp:taxon-name-part><tp:taxon-name-part taxon-name-part-type="species" reg="ulmoides">ulmoides</tp:taxon-name-part></tp:taxon-name></italic>, Guizhou University (<named-content xmlns:xlink="http://www.w3.org/1999/xlink" content-type="dwc:verbatimCoordinates" xlink:type="simple"><named-content content-type="geo-json" specific-use="{&#34;type&#34;:&#34;Point&#34;,&#34;coordinates&#34;:[106.674722,26.404444]}" id="NCID0EAKBI" xlink:type="simple">26°24'16"N, 106°40'29"E</named-content></named-content>), on fallen leaves of <italic><tp:taxon-name><tp:taxon-name-part taxon-name-part-type="genus" reg="Eucommia">E.</tp:taxon-name-part><tp:taxon-name-part taxon-name-part-type="species" reg="ulmoides">ulmoides</tp:taxon-name-part></tp:taxon-name></italic>, S.Y. Wang, Y. Wang &amp; Y. Li, 13 January 2021 (<abbrev xmlns:xlink="http://www.w3.org/1999/xlink" xlink:title="Herbarium of the Department of Plant Pathology, Agricultural College, Guizhou University" id="ABBRID0EQKBI" xlink:type="simple">HGUP</abbrev> 401.6, <bold><italic>holotype</italic></bold>; living culture <abbrev xmlns:xlink="http://www.w3.org/1999/xlink" xlink:title="Culture Collection at the Department of Plant Pathology, Agriculture College, Guizhou University" id="ABBRID0EXKBI" xlink:type="simple">GUCC</abbrev> 401.7; additional living culture <abbrev xmlns:xlink="http://www.w3.org/1999/xlink" xlink:title="Culture Collection at the Department of Plant Pathology, Agriculture College, Guizhou University" id="ABBRID0E2KBI" xlink:type="simple">GUCC</abbrev> 401.8).</p><fig id="F4" position="float" orientation="portrait"><object-id xmlns:xlink="http://www.w3.org/1999/xlink" content-type="doi" xlink:type="simple">10.3897/mycokeys.91.87841.figure4</object-id><object-id xmlns:xlink="http://www.w3.org/1999/xlink" content-type="arpha" xlink:type="simple">AF840114-93BE-50C6-AE06-CEC60274DFF7</object-id><label>Figure 4.</label><caption><p><italic><tp:taxon-name><tp:taxon-name-part taxon-name-part-type="genus" reg="Cladosporium">Cladosporium</tp:taxon-name-part><tp:taxon-name-part taxon-name-part-type="species" reg="guizhouense">guizhouense</tp:taxon-name-part></tp:taxon-name></italic> (<abbrev xmlns:xlink="http://www.w3.org/1999/xlink" xlink:title="Culture Collection at the Department of Plant Pathology, Agriculture College, Guizhou University" id="ABBRID0ESLBI" xlink:type="simple">GUCC</abbrev> 401.7). <bold>a–d</bold> colony on <abbrev xmlns:xlink="http://www.w3.org/1999/xlink" xlink:title="Synthesis of low nutrient Agar" id="ABBRID0EYLBI" xlink:type="simple">SNA</abbrev>, <abbrev xmlns:xlink="http://www.w3.org/1999/xlink" xlink:title="Potato Dextrose Agar" id="ABBRID0E3LBI" xlink:type="simple">PDA</abbrev>, <abbrev xmlns:xlink="http://www.w3.org/1999/xlink" xlink:title="Malt Extract Agar" id="ABBRID0EAMBI" xlink:type="simple">MEA</abbrev> and <abbrev xmlns:xlink="http://www.w3.org/1999/xlink" xlink:title="Oatmeal Agar" id="ABBRID0EEMBI" xlink:type="simple">OA</abbrev> (left: above, right: reverse) <bold>e–h</bold> conidiogenous cells, secondary ramoconidia and conidia on <abbrev xmlns:xlink="http://www.w3.org/1999/xlink" xlink:title="Synthesis of low nutrient Agar" id="ABBRID0EKMBI" xlink:type="simple">SNA</abbrev>. Scale bars: 10 µm (<bold>e–h</bold>).</p></caption><graphic xmlns:xlink="http://www.w3.org/1999/xlink" xlink:href="mycokeys-91-151-g004.jpg" position="float" orientation="portrait" xlink:type="simple" id="oo_719499.jpg"><uri content-type="original_file" xlink:type="simple">https://binary.pensoft.net/fig/719499</uri></graphic></fig></tp:treatment-sec><tp:treatment-sec sec-type="description" id="SECID0EVMBI"><title>Description.</title><p>Saprobic on fallen leaves of <italic><tp:taxon-name><tp:taxon-name-part taxon-name-part-type="genus" reg="Eucommia">Eucommia</tp:taxon-name-part><tp:taxon-name-part taxon-name-part-type="species" reg="ulmoides">ulmoides</tp:taxon-name-part></tp:taxon-name></italic>. <bold>Sexual morph</bold>: Not developed. <bold>Asexual morph</bold>: Hyphomycetous. <bold><italic>Mycelium</italic></bold> abundant, submerged, overgrowing whole culture dishes, hyphae straight to slightly sinuous, septate, branching, light olive-green to olive-brown, mostly smooth- and thin-walled, 1.5–6 µm wide. <bold><italic>Conidiophores</italic></bold> 13–100 × 3–4.5 µm (<italic>x̄</italic>= 60.8 × 3.5 µm; n = 10), erect, branching, light olive-green, smooth- and thin-walled. <bold><italic>Conidia</italic></bold> 3–7.5 × 2.5–4 µm (<italic>x̄</italic>= 4.8 × 3.1 µm; n = 30), in simple and branched acropetal chains, mostly light olive, aseptate, mostly smooth- and thin-walled, variable in size and shape, ellipsoid-ovoid, obovoid, fusiform. <bold><italic>Secondary ramoconidia</italic></bold> 6.5–23 × 3–5.5 µm (<italic>x̄</italic>= 11.3 × 4.1 µm; n = 30), pale olive-green, narrowly ellipsoid to cylindrical-oblong, subcylindrical, aseptate, smooth- and thin-walled.</p></tp:treatment-sec><tp:treatment-sec sec-type="description" id="SECID0E3NBI"><title>Culture characteristics:</title><p><bold><italic>Colonies</italic></bold> on <abbrev xmlns:xlink="http://www.w3.org/1999/xlink" xlink:title="Synthesis of low nutrient Agar" id="ABBRID0EHOBI" xlink:type="simple">SNA</abbrev> 45–55 mm diam, after 2 weeks at 25 °C, pale olive, flat, velvety, margin regularly, reverse light olive. <bold><italic>Colonies</italic></bold> on <abbrev xmlns:xlink="http://www.w3.org/1999/xlink" xlink:title="Potato Dextrose Agar" id="ABBRID0EOOBI" xlink:type="simple">PDA</abbrev> 40–50 mm diam, after 2 weeks at 25 °C, smoke-gray to light olive-gray, reverse leaden-gray, gray-olive at edge both surface and reverse, woolly or felty, broad edge, regular, growth low convex, without protuberant exudates, reverse formed cracks in the middle small circle. <bold><italic>Colonies</italic></bold> on <abbrev xmlns:xlink="http://www.w3.org/1999/xlink" xlink:title="Malt Extract Agar" id="ABBRID0EVOBI" xlink:type="simple">MEA</abbrev> 30–40 mm diam, after 2 weeks at 25 °C, smoke-gray to light olive-gray, woolly or felty, fluffy, with a whitish narrow final edge; reverse olive-yellow or olive-brown, radially furrowed, irregularly folded, with a whitish narrow final edge. <bold><italic>Colonies</italic></bold> on <abbrev xmlns:xlink="http://www.w3.org/1999/xlink" xlink:title="Oatmeal Agar" id="ABBRID0E3OBI" xlink:type="simple">OA</abbrev> 30–45 mm diam, after 2 weeks at 25 °C, gray-green or olive, granular and fluffy mycelium, woolly and felty edge, with an irregularly folded whitish and olive final edge; reverse olive-yellow or olive-brown, with a whitish narrow final edge.</p></tp:treatment-sec><tp:treatment-sec sec-type="GenBank numbers" id="SECID0EAPBI"><title>GenBank numbers.</title><p><abbrev xmlns:xlink="http://www.w3.org/1999/xlink" xlink:title="internal transcribed spacer" id="ABBRID0EGPBI" xlink:type="simple">ITS</abbrev>: <ext-link xmlns:xlink="http://www.w3.org/1999/xlink" ext-link-type="gen" xlink:href="OL579741" xlink:type="simple">OL579741</ext-link>, <italic>tef1</italic>: <ext-link xmlns:xlink="http://www.w3.org/1999/xlink" ext-link-type="gen" xlink:href="OL504965" xlink:type="simple">OL504965</ext-link>, <italic>act</italic>: <ext-link xmlns:xlink="http://www.w3.org/1999/xlink" ext-link-type="gen" xlink:href="OL519780" xlink:type="simple">OL519780</ext-link> (<abbrev xmlns:xlink="http://www.w3.org/1999/xlink" xlink:title="Culture Collection at the Department of Plant Pathology, Agriculture College, Guizhou University" id="ABBRID0EOPBI" xlink:type="simple">GUCC</abbrev> 401.7); <abbrev xmlns:xlink="http://www.w3.org/1999/xlink" xlink:title="internal transcribed spacer" id="ABBRID0ESPBI" xlink:type="simple">ITS</abbrev>: <ext-link xmlns:xlink="http://www.w3.org/1999/xlink" ext-link-type="gen" xlink:href="ON334728" xlink:type="simple">ON334728</ext-link>, <italic>tef1</italic>: <ext-link xmlns:xlink="http://www.w3.org/1999/xlink" ext-link-type="gen" xlink:href="ON383470" xlink:type="simple">ON383470</ext-link>, <italic>act</italic>: <ext-link xmlns:xlink="http://www.w3.org/1999/xlink" ext-link-type="gen" xlink:href="ON383338" xlink:type="simple">ON383338</ext-link> (<abbrev xmlns:xlink="http://www.w3.org/1999/xlink" xlink:title="Culture Collection at the Department of Plant Pathology, Agriculture College, Guizhou University" id="ABBRID0E1PBI" xlink:type="simple">GUCC</abbrev> 401.8).</p></tp:treatment-sec></tp:taxon-treatment>
