# Supplementary material for: ﻿Cladosporium spp. (Cladosporiaceae) isolated from Eucommiaulmoides in China
Source: MycoKeys. 2022 Jul 26;91:151–68. doi: 10.3897/mycokeys.91.87841 (PMC9849062; doi:10.3897/mycokeys.91.87841)
Supplement: XML Treatment for Cladosporium perangustum [file mycokeys.91.87841-treatment3.xml]

<!DOCTYPE tp:taxon-treatment
  PUBLIC "-//TaxonX//DTD Taxonomic Treatment Publishing DTD v0 20100105//EN" "tax-treatment-NSO.dtd">
<tp:taxon-treatment xmlns:tp="http://www.plazi.org/taxpub"><tp:treatment-meta><kwd-group><label>Taxon classification</label><kwd>
                <named-content content-type="kingdom">Fungi</named-content>
              </kwd><kwd>
                <named-content content-type="order">Cladosporiales</named-content>
              </kwd><kwd>
                <named-content content-type="family">Cladosporiaceae</named-content>
              </kwd></kwd-group><mixed-citation publication-type="journal"><person-group><name><surname>Wang</surname><given-names>Si-Yao</given-names></name><name><surname>Wang</surname><given-names>Yong</given-names></name><name><surname>Li</surname><given-names>Yan</given-names></name></person-group><article-title>﻿<italic><tp:taxon-name><tp:taxon-name-part taxon-name-part-type="genus" reg="Cladosporium">Cladosporium</tp:taxon-name-part></tp:taxon-name></italic> spp. (<tp:taxon-name><tp:taxon-name-part taxon-name-part-type="family" reg="Cladosporiaceae">Cladosporiaceae</tp:taxon-name-part></tp:taxon-name>) isolated from <italic><tp:taxon-name><tp:taxon-name-part taxon-name-part-type="genus" reg="Eucommia">Eucommia</tp:taxon-name-part><tp:taxon-name-part taxon-name-part-type="species" reg="ulmoides">ulmoides</tp:taxon-name-part></tp:taxon-name></italic> in China</article-title><source>MycoKeys</source><day>26</day><month>07</month><year>2022</year><volume>91</volume><fpage>151</fpage><lpage>168</lpage><pub-id pub-id-type="doi">10.3897/mycokeys.91.87841</pub-id></mixed-citation></tp:treatment-meta><tp:nomenclature><label>﻿</label><tp:taxon-name>
              <object-id xmlns:xlink="http://www.w3.org/1999/xlink" content-type="arpha" xlink:type="simple">73121E75-2E1E-5644-BC97-A4D9ABDAC581</object-id>
              <tp:taxon-name-part taxon-name-part-type="genus" reg="Cladosporium">Cladosporium</tp:taxon-name-part>
              <tp:taxon-name-part taxon-name-part-type="species" reg="perangustum">perangustum</tp:taxon-name-part>
              <object-id xmlns:xlink="http://www.w3.org/1999/xlink" content-type="mycobank" xlink:type="simple"> 517085</object-id>
            </tp:taxon-name><tp:taxon-authority>Bensch, Crous &amp; U. Braun, Studies in Mycology 67: 65 (2010)</tp:taxon-authority><xref ref-type="fig" rid="F5">Fig. 5a–h</xref></tp:nomenclature><tp:treatment-sec sec-type="material" id="SECID0ELRBI"><title>Material examined.</title><p>China, Guizhou Province, Guiyang, Huaxi district, plantation forest of <italic><tp:taxon-name><tp:taxon-name-part taxon-name-part-type="genus" reg="Eucommia">E.</tp:taxon-name-part><tp:taxon-name-part taxon-name-part-type="species" reg="ulmoides">ulmoides</tp:taxon-name-part></tp:taxon-name></italic>, Guizhou University (<named-content xmlns:xlink="http://www.w3.org/1999/xlink" content-type="dwc:verbatimCoordinates" xlink:type="simple"><named-content content-type="geo-json" specific-use="{&#34;type&#34;:&#34;Point&#34;,&#34;coordinates&#34;:[106.674722,26.404444]}" id="NCID0E6RBI" xlink:type="simple">26°24'16"N, 106°40'29"E</named-content></named-content>), on fallen leaves of <italic><tp:taxon-name><tp:taxon-name-part taxon-name-part-type="genus" reg="Eucommia">E.</tp:taxon-name-part><tp:taxon-name-part taxon-name-part-type="species" reg="ulmoides">ulmoides</tp:taxon-name-part></tp:taxon-name></italic>, S.Y. Wang, Y. Wang &amp; Y. Li, 13 January 2021 (<abbrev xmlns:xlink="http://www.w3.org/1999/xlink" xlink:title="Herbarium of the Department of Plant Pathology, Agricultural College, Guizhou University" id="ABBRID0EPSBI" xlink:type="simple">HGUP</abbrev> 401.6, living culture <abbrev xmlns:xlink="http://www.w3.org/1999/xlink" xlink:title="Culture Collection at the Department of Plant Pathology, Agriculture College, Guizhou University" id="ABBRID0ETSBI" xlink:type="simple">GUCC</abbrev> 401.6) (new substrate record).</p><fig id="F5" position="float" orientation="portrait"><object-id xmlns:xlink="http://www.w3.org/1999/xlink" content-type="doi" xlink:type="simple">10.3897/mycokeys.91.87841.figure5</object-id><object-id xmlns:xlink="http://www.w3.org/1999/xlink" content-type="arpha" xlink:type="simple">A407388C-9EBB-5BC1-BA33-DCC5AD530E9C</object-id><label>Figure 5.</label><caption><p><italic><tp:taxon-name><tp:taxon-name-part taxon-name-part-type="genus" reg="Cladosporium">Cladosporium</tp:taxon-name-part><tp:taxon-name-part taxon-name-part-type="species" reg="perangustum">perangustum</tp:taxon-name-part></tp:taxon-name></italic> (<abbrev xmlns:xlink="http://www.w3.org/1999/xlink" xlink:title="Culture Collection at the Department of Plant Pathology, Agriculture College, Guizhou University" id="ABBRID0EKTBI" xlink:type="simple">GUCC</abbrev> 401.6, new substrate record from Guizhou Province). <bold>a–d</bold> colonies on <abbrev xmlns:xlink="http://www.w3.org/1999/xlink" xlink:title="Synthesis of low nutrient Agar" id="ABBRID0EQTBI" xlink:type="simple">SNA</abbrev>, <abbrev xmlns:xlink="http://www.w3.org/1999/xlink" xlink:title="Potato Dextrose Agar" id="ABBRID0EUTBI" xlink:type="simple">PDA</abbrev>, <abbrev xmlns:xlink="http://www.w3.org/1999/xlink" xlink:title="Malt Extract Agar" id="ABBRID0EYTBI" xlink:type="simple">MEA</abbrev> and <abbrev xmlns:xlink="http://www.w3.org/1999/xlink" xlink:title="Oatmeal Agar" id="ABBRID0E3TBI" xlink:type="simple">OA</abbrev> (left: above, right: reverse) <bold>e</bold> branching conidiophore, secondary ramoconidia and conidia on <abbrev xmlns:xlink="http://www.w3.org/1999/xlink" xlink:title="Synthesis of low nutrient Agar" id="ABBRID0ECUBI" xlink:type="simple">SNA</abbrev><bold>f–h</bold> conidiogenous cells, secondary ramoconidia and conidia on <abbrev xmlns:xlink="http://www.w3.org/1999/xlink" xlink:title="Synthesis of low nutrient Agar" id="ABBRID0EIUBI" xlink:type="simple">SNA</abbrev>. Scale bars: 50 µm (<bold>e</bold>); 10 µm (<bold>f–h</bold>).</p></caption><graphic xmlns:xlink="http://www.w3.org/1999/xlink" xlink:href="mycokeys-91-151-g005.jpg" position="float" orientation="portrait" xlink:type="simple" id="oo_719500.jpg"><uri content-type="original_file" xlink:type="simple">https://binary.pensoft.net/fig/719500</uri></graphic></fig></tp:treatment-sec><tp:treatment-sec sec-type="description" id="SECID0EVUBI"><title>Description.</title><p>Saprobic on fallen leaves of <italic><tp:taxon-name><tp:taxon-name-part taxon-name-part-type="genus" reg="Eucommia">Eucommia</tp:taxon-name-part><tp:taxon-name-part taxon-name-part-type="species" reg="ulmoides">ulmoides</tp:taxon-name-part></tp:taxon-name></italic>. <bold>Sexual morph</bold>: Not developed. <bold>Asexual morph</bold>: Hyphomycetous. <bold><italic>Mycelium</italic></bold> superficial, hyphae branched, hyaline to subhyaline, 2.5–5 μm wide, usually slightly constricted at the septa and somewhat swollen, smooth to somewhat verruculose or irregularly rough-walled. <bold><italic>Conidiophores</italic></bold> macro- and micronematous, 14–167 × 2.5–4.5 µm (<italic>x̄</italic>= 65.4 × 3.4 µm; n = 20), erect, branched, slightly attenuated towards the apex, light olive-green, smooth and thick-walled. <bold><italic>Conidia</italic></bold> in acropetal chains, 2–9.5 × 2–4 µm (<italic>x̄</italic>= 5.6 × 3.3 µm; n = 30) mostly light olive-green, aseptate, mostly smooth-walled and thin-walled, variable in size and shape, subglobose, ellipsoid-ovoid, obovoid, fusiform. <bold><italic>Secondary ramoconidia</italic></bold> 6–24 × 2–5.5 µm (<italic>x̄</italic>= 11.2 × 3.3 µm; n = 30), olive-green, narrowly ellipsoid to cylindrical-oblong, subcylindrical, aseptate, rarely 1-septate, mostly smooth-walled and thick-walled.</p></tp:treatment-sec><tp:treatment-sec sec-type="description" id="SECID0E3VBI"><title>Culture characteristics.</title><p><bold><italic>Colonies</italic></bold> on <abbrev xmlns:xlink="http://www.w3.org/1999/xlink" xlink:title="Synthesis of low nutrient Agar" id="ABBRID0EHWBI" xlink:type="simple">SNA</abbrev> 30–40 mm diam, after 2 weeks at 25 °C, pale olive to pale whitish, flat, velvety, with a regular edge, reverse light olive to light white. <bold><italic>Colonies</italic></bold> on <abbrev xmlns:xlink="http://www.w3.org/1999/xlink" xlink:title="Potato Dextrose Agar" id="ABBRID0EOWBI" xlink:type="simple">PDA</abbrev> 30–40 mm diam, after 2 weeks at 25 °C, olive-gray to olive-green or olive-brown, powdery or flocculent, fluffy, regular, radially furrowed, lacerated or feathery, and often forming a gray-white or olive bulge in the colony kernel; reverse dark olive or dull green to black. <bold><italic>Colonies</italic></bold> on <abbrev xmlns:xlink="http://www.w3.org/1999/xlink" xlink:title="Malt Extract Agar" id="ABBRID0EVWBI" xlink:type="simple">MEA</abbrev> 35–45 mm diam, after 2 weeks at 25 °C, gray-green to white or gray-white, fluffy, radially furrowed, with a whitish final edge; reverse olive-yellow to olive-gray to olive-green, with a whitish final edge. <bold><italic>Colonies</italic></bold> on <abbrev xmlns:xlink="http://www.w3.org/1999/xlink" xlink:title="Oatmeal Agar" id="ABBRID0E3WBI" xlink:type="simple">OA</abbrev> 35–45 mm diam, after 2 weeks at 25°C, white to olive-green, with a pale gray final edge, velvety or fluffy, margins colorless or pale gray, glabrous, regular; reverse olive-green to dark green.</p></tp:treatment-sec><tp:treatment-sec sec-type="GenBank numbers" id="SECID0EAXBI"><title>GenBank numbers.</title><p><abbrev xmlns:xlink="http://www.w3.org/1999/xlink" xlink:title="internal transcribed spacer" id="ABBRID0EGXBI" xlink:type="simple">ITS</abbrev>: <ext-link xmlns:xlink="http://www.w3.org/1999/xlink" ext-link-type="gen" xlink:href="OL579742" xlink:type="simple">OL579742</ext-link>, <italic>tef1</italic>: <ext-link xmlns:xlink="http://www.w3.org/1999/xlink" ext-link-type="gen" xlink:href="OL581726" xlink:type="simple">OL581726</ext-link>, <italic>act</italic>: <ext-link xmlns:xlink="http://www.w3.org/1999/xlink" ext-link-type="gen" xlink:href="OL519779" xlink:type="simple">OL519779</ext-link>.</p></tp:treatment-sec></tp:taxon-treatment>
