# Supplementary material for: ﻿Cladosporium spp. (Cladosporiaceae) isolated from Eucommiaulmoides in China
Source: MycoKeys. 2022 Jul 26;91:151–68. doi: 10.3897/mycokeys.91.87841 (PMC9849062; doi:10.3897/mycokeys.91.87841)
Supplement: XML Treatment for Cladosporium tenuissimum [file mycokeys.91.87841-treatment4.xml]

<!DOCTYPE tp:taxon-treatment
  PUBLIC "-//TaxonX//DTD Taxonomic Treatment Publishing DTD v0 20100105//EN" "tax-treatment-NSO.dtd">
<tp:taxon-treatment xmlns:tp="http://www.plazi.org/taxpub"><tp:treatment-meta><kwd-group><label>Taxon classification</label><kwd>
                <named-content content-type="kingdom">Fungi</named-content>
              </kwd><kwd>
                <named-content content-type="order">Cladosporiales</named-content>
              </kwd><kwd>
                <named-content content-type="family">Cladosporiaceae</named-content>
              </kwd></kwd-group><mixed-citation publication-type="journal"><person-group><name><surname>Wang</surname><given-names>Si-Yao</given-names></name><name><surname>Wang</surname><given-names>Yong</given-names></name><name><surname>Li</surname><given-names>Yan</given-names></name></person-group><article-title>﻿<italic><tp:taxon-name><tp:taxon-name-part taxon-name-part-type="genus" reg="Cladosporium">Cladosporium</tp:taxon-name-part></tp:taxon-name></italic> spp. (<tp:taxon-name><tp:taxon-name-part taxon-name-part-type="family" reg="Cladosporiaceae">Cladosporiaceae</tp:taxon-name-part></tp:taxon-name>) isolated from <italic><tp:taxon-name><tp:taxon-name-part taxon-name-part-type="genus" reg="Eucommia">Eucommia</tp:taxon-name-part><tp:taxon-name-part taxon-name-part-type="species" reg="ulmoides">ulmoides</tp:taxon-name-part></tp:taxon-name></italic> in China</article-title><source>MycoKeys</source><day>26</day><month>07</month><year>2022</year><volume>91</volume><fpage>151</fpage><lpage>168</lpage><pub-id pub-id-type="doi">10.3897/mycokeys.91.87841</pub-id></mixed-citation></tp:treatment-meta><tp:nomenclature><label>﻿</label><tp:taxon-name>
              <object-id xmlns:xlink="http://www.w3.org/1999/xlink" content-type="arpha" xlink:type="simple">A62A7F1E-3CA4-5C0B-A9FB-E5D431BEF725</object-id>
              <tp:taxon-name-part taxon-name-part-type="genus" reg="Cladosporium">Cladosporium</tp:taxon-name-part>
              <tp:taxon-name-part taxon-name-part-type="species" reg="tenuissimum">tenuissimum</tp:taxon-name-part>
              <object-id xmlns:xlink="http://www.w3.org/1999/xlink" content-type="mycobank" xlink:type="simple"> 145672</object-id>
            </tp:taxon-name><tp:taxon-authority>Cooke, Grevillea 6: 140 (1878)</tp:taxon-authority><xref ref-type="fig" rid="F6">Fig. 6a–i</xref></tp:nomenclature><tp:treatment-sec sec-type="material" id="SECID0E2YBI"><title>Materials examined.</title><p>China, Guizhou Province, Guiyang, Huaxi district, plantation forest of <italic><tp:taxon-name><tp:taxon-name-part taxon-name-part-type="genus" reg="Eucommia">E.</tp:taxon-name-part><tp:taxon-name-part taxon-name-part-type="species" reg="ulmoides">ulmoides</tp:taxon-name-part></tp:taxon-name></italic>, Guizhou University (<named-content xmlns:xlink="http://www.w3.org/1999/xlink" content-type="dwc:verbatimCoordinates" xlink:type="simple"><named-content content-type="geo-json" specific-use="{&#34;type&#34;:&#34;Point&#34;,&#34;coordinates&#34;:[106.674722,26.404444]}" id="NCID0EPZBI" xlink:type="simple">26°24'16"N, 106°40'29"E</named-content></named-content>), on fallen leaves of <italic><tp:taxon-name><tp:taxon-name-part taxon-name-part-type="genus" reg="Eucommia">E.</tp:taxon-name-part><tp:taxon-name-part taxon-name-part-type="species" reg="ulmoides">ulmoides</tp:taxon-name-part></tp:taxon-name></italic>, S.Y. Wang, Y. Wang &amp; Y. Li, 13 January 2021, (<abbrev xmlns:xlink="http://www.w3.org/1999/xlink" xlink:title="Herbarium of the Department of Plant Pathology, Agricultural College, Guizhou University" id="ABBRID0E6ZBI" xlink:type="simple">HGUP</abbrev> 401.1; <abbrev xmlns:xlink="http://www.w3.org/1999/xlink" xlink:title="Herbarium of the Department of Plant Pathology, Agricultural College, Guizhou University" id="ABBRID0ED1BI" xlink:type="simple">HGUP</abbrev> 401.2; <abbrev xmlns:xlink="http://www.w3.org/1999/xlink" xlink:title="Herbarium of the Department of Plant Pathology, Agricultural College, Guizhou University" id="ABBRID0EH1BI" xlink:type="simple">HGUP</abbrev> 401.3 and <abbrev xmlns:xlink="http://www.w3.org/1999/xlink" xlink:title="Herbarium of the Department of Plant Pathology, Agricultural College, Guizhou University" id="ABBRID0EL1BI" xlink:type="simple">HGUP</abbrev> 401.4, living cultures <abbrev xmlns:xlink="http://www.w3.org/1999/xlink" xlink:title="Culture Collection at the Department of Plant Pathology, Agriculture College, Guizhou University" id="ABBRID0EP1BI" xlink:type="simple">GUCC</abbrev> 401.2; <abbrev xmlns:xlink="http://www.w3.org/1999/xlink" xlink:title="Culture Collection at the Department of Plant Pathology, Agriculture College, Guizhou University" id="ABBRID0ET1BI" xlink:type="simple">GUCC</abbrev> 401.3; <abbrev xmlns:xlink="http://www.w3.org/1999/xlink" xlink:title="Culture Collection at the Department of Plant Pathology, Agriculture College, Guizhou University" id="ABBRID0EX1BI" xlink:type="simple">GUCC</abbrev> 401.4 and <abbrev xmlns:xlink="http://www.w3.org/1999/xlink" xlink:title="Culture Collection at the Department of Plant Pathology, Agriculture College, Guizhou University" id="ABBRID0E21BI" xlink:type="simple">GUCC</abbrev> 401.5) (new substrate record).</p><fig id="F6" position="float" orientation="portrait"><object-id xmlns:xlink="http://www.w3.org/1999/xlink" content-type="doi" xlink:type="simple">10.3897/mycokeys.91.87841.figure6</object-id><object-id xmlns:xlink="http://www.w3.org/1999/xlink" content-type="arpha" xlink:type="simple">5FEBF98B-A18B-55FE-9909-99A8ED0DB91B</object-id><label>Figure 6.</label><caption><p><italic><tp:taxon-name><tp:taxon-name-part taxon-name-part-type="genus" reg="Cladosporium">Cladosporium</tp:taxon-name-part><tp:taxon-name-part taxon-name-part-type="species" reg="tenuissimum">tenuissimum</tp:taxon-name-part></tp:taxon-name></italic> (<abbrev xmlns:xlink="http://www.w3.org/1999/xlink" xlink:title="Culture Collection at the Department of Plant Pathology, Agriculture College, Guizhou University" id="ABBRID0ES2BI" xlink:type="simple">GUCC</abbrev> 401.2, new substrate record from Guizhou Province). <bold>a–d</bold> colonies on <abbrev xmlns:xlink="http://www.w3.org/1999/xlink" xlink:title="Synthesis of low nutrient Agar" id="ABBRID0EY2BI" xlink:type="simple">SNA</abbrev>, <abbrev xmlns:xlink="http://www.w3.org/1999/xlink" xlink:title="Potato Dextrose Agar" id="ABBRID0E32BI" xlink:type="simple">PDA</abbrev>, <abbrev xmlns:xlink="http://www.w3.org/1999/xlink" xlink:title="Malt Extract Agar" id="ABBRID0EA3BI" xlink:type="simple">MEA</abbrev> and <abbrev xmlns:xlink="http://www.w3.org/1999/xlink" xlink:title="Oatmeal Agar" id="ABBRID0EE3BI" xlink:type="simple">OA</abbrev> (left: above, right: reverse) <bold>e–h</bold> secondary ramoconidia and conidia on <abbrev xmlns:xlink="http://www.w3.org/1999/xlink" xlink:title="Synthesis of low nutrient Agar" id="ABBRID0EK3BI" xlink:type="simple">SNA</abbrev><bold>i</bold> conidia on <abbrev xmlns:xlink="http://www.w3.org/1999/xlink" xlink:title="Synthesis of low nutrient Agar" id="ABBRID0EQ3BI" xlink:type="simple">SNA</abbrev>. Scale bars: 10 µm (<bold>e–i</bold>).</p></caption><graphic xmlns:xlink="http://www.w3.org/1999/xlink" xlink:href="mycokeys-91-151-g006.jpg" position="float" orientation="portrait" xlink:type="simple" id="oo_719501.jpg"><uri content-type="original_file" xlink:type="simple">https://binary.pensoft.net/fig/719501</uri></graphic></fig></tp:treatment-sec><tp:treatment-sec sec-type="description" id="SECID0E23BI"><title>Description.</title><p>Saprobic on fallen leaves of <italic><tp:taxon-name><tp:taxon-name-part taxon-name-part-type="genus" reg="Eucommia">Eucommia</tp:taxon-name-part><tp:taxon-name-part taxon-name-part-type="species" reg="ulmoides">ulmoides</tp:taxon-name-part></tp:taxon-name></italic>. <bold>Sexual morph</bold>: Not developed. <bold>Asexual morph</bold>: Hyphomycetous. <bold><italic>Mycelium</italic></bold> abundant, superficial and submerged, overgrowing whole culture dishes, hyphae straight to slightly sinuous, septate, branching, light olive-green to olive-brown, smooth-walled, 1.5–6 µm wide. <bold><italic>Conidiophores</italic></bold> 13–100 × 2.5–4.5 µm (<italic>x̄</italic>= 60.8 × 3.6 µm; n = 10), erect, branching, light olive-green, smooth and thin walled. <bold><italic>Conidia</italic></bold> 2.5–7.5 × 2–4 µm (<italic>x̄</italic>= 4.9 × 3.2 µm; n = 30), in simple and branched acropetal chains, mostly light olive-green, aseptate, mostly smooth- and thin-walled, variable in size and shape, subglobose, ellipsoid-ovoid, obovoid, fusiform. <bold><italic>Secondary ramoconidia</italic></bold> 5.5–23 × 2.5–5.5 µm (<italic>x̄</italic>= 0.9 × 3.8 µm; n = 30), pale olive-green, narrowly ellipsoid to cylindrical-oblong or subcylindrical, sometimes septate and sometimes aspetate (1-septate appear at maturity), smooth- and thin-walled.</p></tp:treatment-sec><tp:treatment-sec sec-type="description" id="SECID0EC5BI"><title>Culture characteristics:</title><p><bold><italic>Colonies</italic></bold> on <abbrev xmlns:xlink="http://www.w3.org/1999/xlink" xlink:title="Synthesis of low nutrient Agar" id="ABBRID0EN5BI" xlink:type="simple">SNA</abbrev> 50–55 mm diam, after 2 weeks at 25 °C, pale olive to pale white, flat, velvety, with a regular edge, reverse light olive to light white. <bold><italic>Colonies</italic></bold> on <abbrev xmlns:xlink="http://www.w3.org/1999/xlink" xlink:title="Potato Dextrose Agar" id="ABBRID0EU5BI" xlink:type="simple">PDA</abbrev> 40–55 mm diam, after 2 weeks at 25 °C, smoke-gray to light olive-gray or olive to light olive-gray, reverse leaden-gray, gray-olive at edge both surface and reverse, woolly or felty, broad edge, regular, growth low convex, without protuberant exudates, occasionally reverse formed a sunflower like shape in the middle. <bold><italic>Colonies</italic></bold> on <abbrev xmlns:xlink="http://www.w3.org/1999/xlink" xlink:title="Malt Extract Agar" id="ABBRID0E25BI" xlink:type="simple">MEA</abbrev> 40–50 mm diam, after 2 weeks at 25 °C, olive-gray or gray, fluffy; reverse olive-green to dark olive, with an olive-yellow to gray-white edge, radially furrowed. <bold><italic>Colonies</italic></bold> on <abbrev xmlns:xlink="http://www.w3.org/1999/xlink" xlink:title="Oatmeal Agar" id="ABBRID0EC6BI" xlink:type="simple">OA</abbrev> 40–60 mm diam, after 2 weeks at 25 °C, gray-white or iron-gray to gray-olive, fluffy to felty; reverse olive-brown to olive.</p></tp:treatment-sec><tp:treatment-sec sec-type="GenBank numbers" id="SECID0EG6BI"><title>GenBank numbers.</title><p><abbrev xmlns:xlink="http://www.w3.org/1999/xlink" xlink:title="internal transcribed spacer" id="ABBRID0EM6BI" xlink:type="simple">ITS</abbrev>: <ext-link xmlns:xlink="http://www.w3.org/1999/xlink" ext-link-type="gen" xlink:href="OL579746" xlink:type="simple">OL579746</ext-link>, <italic>tef1</italic>: <ext-link xmlns:xlink="http://www.w3.org/1999/xlink" ext-link-type="gen" xlink:href="OL504967" xlink:type="simple">OL504967</ext-link>, <italic>act</italic>: <ext-link xmlns:xlink="http://www.w3.org/1999/xlink" ext-link-type="gen" xlink:href="OL519776" xlink:type="simple">OL519776</ext-link> (<abbrev xmlns:xlink="http://www.w3.org/1999/xlink" xlink:title="Culture Collection at the Department of Plant Pathology, Agriculture College, Guizhou University" id="ABBRID0EU6BI" xlink:type="simple">GUCC</abbrev> 401.2); <abbrev xmlns:xlink="http://www.w3.org/1999/xlink" xlink:title="internal transcribed spacer" id="ABBRID0EY6BI" xlink:type="simple">ITS</abbrev>: <ext-link xmlns:xlink="http://www.w3.org/1999/xlink" ext-link-type="gen" xlink:href="OL579745" xlink:type="simple">OL579745</ext-link>, <italic>tef1</italic>: <ext-link xmlns:xlink="http://www.w3.org/1999/xlink" ext-link-type="gen" xlink:href="OL505077" xlink:type="simple">OL505077</ext-link> (<abbrev xmlns:xlink="http://www.w3.org/1999/xlink" xlink:title="Culture Collection at the Department of Plant Pathology, Agriculture College, Guizhou University" id="ABBRID0E56BI" xlink:type="simple">GUCC</abbrev> 401.3); <abbrev xmlns:xlink="http://www.w3.org/1999/xlink" xlink:title="internal transcribed spacer" id="ABBRID0ECACI" xlink:type="simple">ITS</abbrev>: <ext-link xmlns:xlink="http://www.w3.org/1999/xlink" ext-link-type="gen" xlink:href="OL579744" xlink:type="simple">OL579744</ext-link>, <italic>tef1</italic>: <ext-link xmlns:xlink="http://www.w3.org/1999/xlink" ext-link-type="gen" xlink:href="OL581724" xlink:type="simple">OL581724</ext-link>, <italic>act</italic>: <ext-link xmlns:xlink="http://www.w3.org/1999/xlink" ext-link-type="gen" xlink:href="OL519777" xlink:type="simple">OL519777</ext-link> (<abbrev xmlns:xlink="http://www.w3.org/1999/xlink" xlink:title="Culture Collection at the Department of Plant Pathology, Agriculture College, Guizhou University" id="ABBRID0EKACI" xlink:type="simple">GUCC</abbrev> 401.4); <abbrev xmlns:xlink="http://www.w3.org/1999/xlink" xlink:title="internal transcribed spacer" id="ABBRID0EOACI" xlink:type="simple">ITS</abbrev>: <ext-link xmlns:xlink="http://www.w3.org/1999/xlink" ext-link-type="gen" xlink:href="OL579743" xlink:type="simple">OL579743</ext-link>, <italic>tef1</italic>: <ext-link xmlns:xlink="http://www.w3.org/1999/xlink" ext-link-type="gen" xlink:href="OL581725" xlink:type="simple">OL581725</ext-link>, <italic>act</italic>: <ext-link xmlns:xlink="http://www.w3.org/1999/xlink" ext-link-type="gen" xlink:href="OL519778" xlink:type="simple">OL519778</ext-link> (<abbrev xmlns:xlink="http://www.w3.org/1999/xlink" xlink:title="Culture Collection at the Department of Plant Pathology, Agriculture College, Guizhou University" id="ABBRID0EWACI" xlink:type="simple">GUCC</abbrev> 401.5).</p></tp:treatment-sec></tp:taxon-treatment>
